# Supplementary material for: Discovery of EST-SSRs in Lung Cancer: Tagged ESTs with SSRs Lead to Differential Amino Acid and Protein Expression Patterns in Cancerous Tissues
Source: PLoS One. 2011 Nov 4;6(11):e27118. doi: 10.1371/journal.pone.0027118 (PMC3208562; doi:10.1371/journal.pone.0027118)
Supplement: Supporting Information S2 — Primer sequences for PCR of EST-SSRs in the cancerous lung library. (XLS) [file pone.0027118.s002.xls]

## Sheet: Sheet1
Sequencia_SSR_Primer	Contig_SSR_Primer	Primer Foward	Primer Reverse	Total Amplicons PCR 1	Total Amplicons PCR 2	Total Amplicons PCR 3
---------------------------------------------------------------------------------------------------------------------------------------------------------------------------------------------------------------------------------------------------------------
1	BE964830	CTTTTGACCACCCCCTTTG	AGAGAGACACACCCTCCCCT	1
2	BE878572	CTTGCCAAAGTGTTTGGGTT	GGCGTTTAAAGGTGATAGGTG	1
3	BE878732	AAACCTACCAGCCAGAGGGT	GAGAACATGGTGGGCTGATT	1
4	BE881465	GATGTCGCTGAGTCCAGACA	ACTTTAACACGCCCCCTCTT	1
5	BE878904	AGACCAGAGTGGTGGAGGTG	GACCTCTGGGTTCATAGCCA	1
6	BE877891	AGGTTGCAGTGAGCCAAGAT	TGCAATGGGACAATTTCTGA	1
7	BE879778	GAGATGCTGCTGACAAACCA	TCAAATCTAAGACCCGAATTTTT	1
11	BE877044	GCGATGATGAGGCTGAAGA	CCAGATGGGCTTTGTTTTGT	1
13	BE876269	GTCTGTGATGTCCGCATGTC	GCCTCAGCAACCAAGAGTTC	1
15	BE620108	ATCCACTGCATGTCAGACCA	AGGCACATTGGGTAACAAGG	1
16	BE620777	TATTCCTCATTGCCCCAAAT	GATTGTAGGGAGGGGTGACA	1
17	BE965089	CGGTTGAGGATCTACGTGGT	CTGACATCATGTACACGGGC	1
19	BE878576	CCAGACGCCCATAACGTATC	CCCACACACACACACACTCA	1
20	BE881163	AGAAGGGGAGGAAACTGGAA	GGAAGTGATCCTGGGTGAGA	1
23	BE879109	CTACGATCCGAAAGCTCAGG	CTGGGACTCCATGTCATCCT	1
24	BE875915	CAAGCCAGGAACAGAAGTGG	GCTGTTGCATGCTTTGCTT	1
25	BE878726	AGGGGTGTTGTATGGCTGAG	AGCACAGTGATCTAGAAACCACA	1
26	BE879877	AGAGACACATACGCACACACG	AAGGTGCAACGAGTGAGACC	1
27	BE620794	GGGGAACAACGATGATGAAC	CCTATAGCTCTTGGTCCCATCT	1
28	BE881016	CACCTTTGAGGACCTCGTGT	CCAAGGCTAAGTGCAAGGAG	1
29	BE878138	AGATCCCTAGCCTCTCGCTC	TTGACACTTCCTGGTAGCCC	1
30	BE620808	CTCGGCGTATCCTTTTCGTA	AGCCCCTTTCCATTCAGTTT	1
31	BE620072	GCCCTGTGCTAGGGACTGTA	CGTTGACTCTCTTCCCTTGG	1
32	BE875560	GTTCAGGGCCAGTGCATATT	TTTCTTCACTGGCGCTTTTT	1
35	BE879384	ACATCTACATCCCAGGCTGC	ACAACCTCACGGGACACAA	1
37	BE873762	CAGACACCTCACAGAGTGGG	TCCACAGGATGGAGAAGTCC	1
38	BE875075	AGGGTAAGGCTTTTGGGTGT	CCCCTTATCACCCGGTTAGT	1
39	BE875699	CTTTGGGCCTCTCAAACTGA	TCTAGCCATGTGTCTGCCTG	1
40	BE881063	GGGCTATTTAAATCGTTACTTGC	TGCTAAGAGGATTCAAATTGGTT	1
41	BE875401	AAGGTCAACACCCTGATTCG	GGAGTGCACGGTGAGGTATT	1
42	BE877522	TCTTTCAATCCATGAACACAGG	CTCCCAAAGTGCTGGGATTA	1
45	BE878967	CTGTGCCTACCGCTACCATT	TGATTCCCGATCCTCTTCAC	1
46	BE874087	GCCACTTTGCTATCTCTCCTTC	AGTTTGCAGTCAGCCAGGAT	1
47	BE877195	GTGTAGCTCATTGGGGGAAA	CCAAGGAAGGAAGTTCAGCA	1
52	BE881184	GTTCAGGGCCAGTGCATATT	TTTCACTGGCGCTTTTTCTT	1
53	BE878682	CTAGTCGTGCTCCTGTTCCC	CTCAGGCTAAGGAGGGTGTG	1
54	BE874409	GTGGCTGCCGGTGTTTTT	TCAATGCTCAGCTTGTCCTG	1
55	BE877452	TTGGCTAAAGTTTTCTGGGC	AATTAGCTGAGCGTGCCTGT	1
59	BE875783	GCTGACATCATGTACACGGG	GCTGGGAAAAAGACAACTGG	1
60	BE874200	CCTGGGGTACAGAGCACATT	CCGCAAATCTGGAAAATTCA	1
62	BE880509	TTGTTTTTGTCATTGGCGTG	TATTCCTCATTGCCCCAATC	1
63	BE620254	GCTTTGGTCCCATCTTTAATTG	ACCGATGTTTTCCTCAATGC	1
67	BE876720	GAGCTGAGATCATGCTGCTG	GGCTTTGGGATTTGACTGAA	1
68	BE877485	CAGTTTCGAGCTATCCGAGG	CTCCAGCTCCGGTATGGTAG	1
69	BE874581	AAACCTACCAGCCAGAGGGT	GGAGAACATGGTGGCTGATT	1
70	BE878539	GGAAGATCAAGTCGTGCTCC	GGCCCTTCTTCTTGCCTAAG	1
73	BE881619	GCATTTCTTCACTCCGAAGC	TGAATTCCATGCTCTTGCAG	1
74	BE878522	AAGGTACAGGGGAAGGAGGA	TTTTCTCGTCTCTCGCTGGT	1
75	BE876314	ACATGGATGGGCTGAAGAAG	CTACTGTGGGGGAACCAGAA	1
76	BE874995	CTCCCTGACTAGTGGCCAAG	ATCCTTGCAAAACTGCTGCT	1
77	BE875496	GGGGTAGGATGTACAGGGGT	TGAACGGTCATACCATCAGG	1
79	BE876643	CAGGGATGCTACATGGCTCT	TGGTAGGAAGCAAGCAGGTT	1
80	BE878008	CTCTGCGCTCAGACAGTGAG	GCTGAAGGCCTTGTAGTTGG	1
81	BE620411	TGAACTGGAAGCAGCACATC	TCATAACCTAACCCCACACATC	1
84	BE878368	TCAAAGAGGCCTTAGAGCGA	GACTCTGAATTTTTCCAGGGC	1
85	BE879803	AGTACCCTGAGCCAGCAGAA	GATGGATCTCATGTCTGGGG	1
86	BE877428	CAGTGATTTGGGGCCTTTTA	AATTAGCTGGATGTGGTGGC	1
87	BE874539	AGGGTTTATTCCCTGGATGC	GCTTTTATGAGCCCCCTGAT	1
88	BE880412	TTTGTGGAGAAGGAACGTGA	CGGATTTCTGTCCAAATGCT	1
91	BE876627	AATTCCCCTCTCCTCTTCCA	ATCAGAATGACTTCCACCGC	1
92	BE880294	TCGGTGGTACTGTCTTCTGCT	ATAGCCTGCAAAGCCTGAAA	1
96	BE875615	TGGGGGAAATGTCCATAGTC	GGCATCTCAGAAACATGGGT	1
97	BE877215	GAGGGCTCTAGCCTTCCTGT	GGAGGAGGAAGATGAGGAGG	1
101	BE879747	TCTTTTGGCTCCAACATTCC	GAATCACCTTGCAGGACCAT	1
103	BE874799	GAAGAAGAGCATGCCTGACC	GAGGCTGGGCATATAAACCA	1
106	BE879583	ACCCTCCTCCTGGGCATT	GCTGGAGCGCTTTAGTTGTT	1
107	BE880663	CAGAAGCTCCTGTCCAGGTC	TGAAGTCAGTGGCTGCAGAG	1
108	BE881066	GTAGGTGCTGCTCAGGGAAG	ACCTGCTCACGCACTACCTT	1
109	AI569019	CAAAAATTGTGCTTTCATAGTTGC	GGTCACATATTCTGCATGGCT	1
112	AI819260	AAATGCAAAATGGTTCAGGC	CCTCTCCTGTGGGATCTTTG	1
114	AI828927	TTTGCAGAGACAAAAGGGCT	TTTGGCTGAAAGGAAGCTGT	1
115	AI828960	ACTGCATTTAACTGGGCCAC	CAAAAAGATGCTGGAGGGAA	1
116	AI829845	TTTGGACCCACAATATTGCAT	TGCGTGAGTCTGTACAGGGA	1
118	AI813593	ACTTGGTACAGCACTGGCCT	AGAGCTGTGCAAACCCTGTT	1
119	AI813641	GGAGAGTTGGTCTCTCCCCT	GAATAATCCTCCGAACGGCT	1
120	AI860175	CACATGGGGCCAGTTTATTG	GAGACAGGGTGCTTATGGGA	1
121	AI924338	TGGCAGCTTTTTCTTCTTCC	GACCCAAGGAGAGCAGTGAG	1
122	AI924560	CCAAAGCAGTGGCTTCTCAT	TTAGTAAAGACCCCCGCAGA	1
123	AI923675	GTCAAGTGATCGTCCTGCCT	AGGACTTTAGGAGGCCAAGG	1
124	AI970529	AAAAAGTGAAACTTACCGCTGTT	TTTTGTGGCTTGCTCTGGT	1
128	AI830568	GCAAAACCCAAACTGAGAGG	GTAGACCAGATCGGTGGAGG	1
129	AI860201	AATAGGGGATCTGGGGACAG	CCCACTGTTGGGGATGTTAC	1
131	AI813614	AACAAAATGAACCACGAGGG	GGAGCTGCAGTCACAATGAA	1
132	AI830849	CCAAAGCAGTGGCTTCTCAT	CAGGCCACCAGGCATTCT	1
140	AI814418	GAGGAAACAAAGCGTTCTGC	CCTCAGGGTCTGGTTGATGT	1
141	AI569017	TTAAAGTGTCAACTGGGGTGG	ACATGGTTGTGGAGGGTTGT	1
142	AI582315	TGGGTTGGACATATATCCTGG	TTGCTGTCAGAGAAGGTTTTCA	1
144	AI924337	AATGCAAAATGGTTCAAGCC	CCTCTCCTGTGGGATCTTTG	1
148	AI816725	AAGTGCCTCTCTACCCAGCA	ATGTTCCTGCCAAATTCCTG	1
149	AI829084	CTACCTCATGCTACCCGCTC	CTACAGAAAGGAAGTGGCCG	1
152	AI935241	AATCCTACCTTCCTTGCCAAA	CCTATTTGAGAGGCTGGTTCA	1
153	AI582209	CTTTGGCAGCTTCAACACAA	CCTGTGGATAATGGAAGGGA	1
155	AI860228	ATCCAGACCCACAACTTTGC	CTTAGGTAGCTGTCGCGGTC	1
158	AI814607	AACAGCAGAACAGTCATTTCCA	CACGTCCTCACCCAACTCTT	1
161	AI923661	TGGGATCTACAGCCACATGA	ATCACGCCTGGCTAATAAGG	1
162	AI824106	CTACTGTGGGGGAACCAGAA	ACATGGATGGGCTGAAGAAG	1
163	AI814336	CAGAGTGTTCGATTCTGCCC	GAGGAAAGGGCGAAGAATTT	1
164	AI831002	TGGAAACTACTGCCAGCACA	TGGACCCTGGAAAGATTTTG	1
166	AI582289	TGCAGATGCTTTGGAAACAG	GAGGGGGACATAGCGAGACT	1
167	AI814388	GAGGAGGATGAAGCCAAGC	CAGGTGCATGGTGGTCTG	1
169	AI864911	TCAATCTCGGTCTTGCACTG	CAGGCTACTTCTCCCCTCCT	1
175	AI860233	CTACTGTGGGGGAACCAGAA	GATGGGCTGAACAAGAGAGC	1
181	AI857643	GAATCACCTTGCAGGACCAT	TCTTTTGGCTCCAACATTCC	1
184	AI831397	GAACAGAAGTCTCCCAAGTACCA	AACTCCAGCCCGTATGACAG	1
185	AI857672	GGAACACACCAAACCACACA	TCTCCAGCTCCAAGACCTGT	1
190	AI814268	TCTAGTGGGTCACGACATGC	CAGGATTTCGTGGGTCTGTT	1
192	AI922153	GCCGGTAGGGGATGTAGAAT	ACTGCAGGAGAAGCAGCCT	1
193	AI583209	CAACACCAGGGAAAGGAGAA	GGACCAATGCTTAAGGTGGA	1
196	AI817096	TCCGACAAAACTTACCTGGG	GAACAATGGAATCAGTCTGCAA	1
199	AI831201	TGATCTTGGCTCACTGCAAC	TTTGAGCCTGCAGTGATTTG	1
200	AI813375	CGTCCTGGAGGATCACCTAA	CTATCAGGCAGCGTGTGTGT	1
201	AI814504	TTAACCTTTTCAGGGCAACA	AAACCAAGAACCCATTGCAG	1
204	AI830922	GGAGTCTCACTCTGTTGCCC	AGTTCCAGGAATTGCCCTCT	1
208	AI819398	GCCTTTAGGGCAGCATTTTA	TGAAAACAAAGCTGGGAGTG	1
212	AI814622	GACCTCCAACGCCTCCTC	TATGAGAGGCAGAGATCGGG	1
214	AI863881	TTGTCTGGATCAGGGGAGAC	ACGTGACACTGTGGGTCTGA	1
217	AI923557	GCAGAAGGAGATCTTGTCGG	GGACAGGGCGTTGTACAGAT	1
219	AI831758	AGGGAGACATCATCAGTGCC	TCACTCCCCTCCCTCCTAGT	1
221	BX111698	TTTGAGCCTGCAGTGATTTG	TGATCTTGGCTCACTGCAAC	1
223	AI582313	AAACCTGTATTCCTGGCTTCC	CGTCCTCCTTTCACAGCTTC	1
225	AI813636	TGAACCATGATTGCACCACT	CAGGGAATATGCCCAAGCTA	1
