# Supplementary material for: Discovery of EST-SSRs in Lung Cancer: Tagged ESTs with SSRs Lead to Differential Amino Acid and Protein Expression Patterns in Cancerous Tissues
Source: PLoS One. 2011 Nov 4;6(11):e27118. doi: 10.1371/journal.pone.0027118 (PMC3208562; doi:10.1371/journal.pone.0027118)
Supplement: Supporting Information S3 — Primer sequences for PCR of EST-SSRs in the normal lung library. (XLS) [file pone.0027118.s003.xls]

## Sheet: Sheet1
Sequencia_ID	Contig	Tipo	LocoSSR	Foward	TM Foward	Reverse	TM Reverse	Product Size
---------------------------------------------------------------------------------------------------------------------------------------------------------------------------------------------------------------------------------------------------------------
2	AA486530			AGTCTGGGCGAAAGACAGAA	59.989	AGAGTGAAACTCCGTCCGAA	59.844	163
3	AA486833			ACATGGATGTGCTTTGGTCA	59.967	ATCTGCAAAACGGACAGCTT	59.882	278
4	AA487190			TTTTTCTCTCTCTGGGCGTG	60.508	TCAGCTCAACATGGCTTGAC	59.992	136
5	AA487957			GGTAATGTTTTTCTTGGGGC	58.418	TCAGTCTGTCCCTCCCAAAC	60.088	238
9	AI820567			TGGAAAACAATTAGGCATGGA	60.308	AGCCTGGGTGACAGAGTGAG	60.458	272
10	AI821186			AACATAATTGGCAAAGCCGT	59.479	TTTCTTTGCCTCCATCCATC	60.014	213
13	T89955			TGAAGCAGTTCTTTAAGCAGCA	60.318	TCCAGCCAAATCACACTGAA	60.24	201
17	T94509			TCTCCCTATGTTGACCAGGC	60.073	TGTGTTTCCTCACTGCCTCA	60.44	176
19	T92849			CCACGTCAATGGCATATTCT	58.45	TCATTTTAAAGCAGGGGTGG	59.931	215
21	T40477			CCCGAGTAGCTGGGATTACA	60.088	AAAATTAGCTGGGCATGGTG	59.96	227
23	T70184			GCCTCAAACTCAAGCAATCC	59.82	TAACTGGAGGCCGAGTCTGT	59.867	249
24	T63931			CCAAGATCACACCACTGCAC	60.162	TTCTCTGCCATGTCTTGCAC	59.992	206
25	T63097			TTTCCTCCTGCCTTTTCTCA	59.926	TCAAAATCAGACCACGTTCG	59.691	267
27	T65927			CAGAGGGATCAGAGTCCAGG	59.785	CCTCCACCTTGCAGAAAGAA	60.366	115
28	T65945			GGGTAGCAGGCACGTTACAT	60.022	TTTTGCCATCTTTCCTCCAC	60.051	107
29	T90149			TGGGTGACAGAGTGAGATTCC	60.104	CTGGCTGCAGTAGTAGCACG	59.829	103
31	AA487078			AGATCCCTAGCCTCTCGCTC	60.081	TTGACACTTCCTGGTAGCCC	60.111	253
34	T94381			GAGAAGGCTGAGCTGTGTCC	60.143	TCAGCTCAACATGGCTTGAC	59.992	118
35	AA486126			AGATCCCTAGCCTCTCGCTC	60.081	TTGACACTTCCTGGTAGCCC	60.111	253
36	T57148			AGAGCTGAGGGCTGTCACAT	60.017	GGGGTCAGGGTGCTTTTTAC	60.723	136
38	AA487935			GTGCATGATGGCATTGTTTC	59.939	TCTTATTACATAGATGGAACCCCC	59.508	200
40	T39311			CTTTTTCTTGGTTTTTGCATGA	59.272	CCAAATCAGCACAGATTGTCA	59.707	146
42	AA486141			TGCTCTTTGACTCCCTCTTTG	59.601	AATGGGCAGTTATGTGGGAC	59.676	160
43	AA487999			CAGCACTGTGAGAGGCTGAG	59.915	CTGGGTGACAGAGGGAGAAC	59.682	246
49	AA669145			TTTTTGACCACACCAAGTTTGTA	59.451	CTGGGTTGATCTTTTGCGAT	60.074	144
51	AA634640			CACATGACATCCAACCCGTA	60.24	GGCTTAGTTTTGCTTGGTCC	58.836	107
53	AA669162			TCCCTGGGACCATTGTATCT	59.213	CAAATCCTGTCTTTTCCCCA	59.903	162
54	T39246			GATGTGCTTTGGCAAGGAAT	60.081	ATCTGCAAAACGGACAGCTT	59.882	267
55	T64199			TTCTCGAAGGTTGATGGTCC	60.05	ACGACGAGCTCAAGAAGGTG	60.589	121
56	T91746			TCCTGAAGAAGGTGCAAGGT	59.844	TTCTCCCCACCCTCTGTG	59.579	188
58	AA485630			AGTCTGGGCGAAAGACAGAA	59.989	AGAGTGAAACTCCGTCCGAA	59.844	160
59	AA486070			TTTTGCAGGGCTATTTTTGG	60.068	TCAAAGAGGCCTTAGAGCGA	60.227	104
62	T57851			ATGTAAAGTACCCCAGCCCC	60.074	TTTGATTTGTCACCGTTGGA	59.941	143
63	AA630173			AGTCTGGGCGAAAGACAGAA	59.989	AGAGTGAAACTCCGTCCGAA	59.844	163
64	AI820559			GTGGGGAAAACATTTAGGCA	59.801	AGCCTGGGTGACAGAGTGAG	60.458	275
65	AA486864			TTGAGGAGAGTCCCACATCC	60.048	AGTCTCACAGGAGCCGTTGT	59.907	200
68	T63462			TGGCTTTGCTAGGATGGAGT	59.836	CGTTCTCCCAAATACGTAGCA	60.138	129
69	T60209			TGGGAGTCTTTGTGACCAGA	59.23	GGCTTATCAACAGGCCACTG	60.657	185
70	T58129			CACAGGCACAGACTGAGGAA	60.022	GGAGTGATGAAAGGGGATCA	59.862	205
74	T92647			GACAGGTGACTAGGCAGGGA	60.261	CAGCCTGCGTACTGTGAAAA	60.05	192
76	AA663951			GCTGCTGCAGGAGATAATCC	59.946	TTTAAAGCAAATTGCCAGGG	60.068	267
77	T94472			GCACTCTAGCCTGGGTCACA	61.423	AACAGCCTTATTGCCCAGTG	60.132	188
78	T60069			GAGGAGCTATGGACGTCTGC	59.981	TGAACGCAGGAGAATCACTG	59.984	219
81	AA634104			GAGGAGCTATGGACGTCTGC	59.981	TGAACGCAGGAGAATCACTG	59.984	219
83	AA482227			CCCCAGTAGCTGGGATTACA	59.948	CTGGGCGACAGAGTGAGACT	60.608	113
84	AA491472			CCACACCCCTCTGGAGATTA	59.92	TTGTCTGGCACAGTGGGTAA	60.152	221
86	T92334			AAAAACAAGCTACTTCCCCAAA	59.203	AAACCCTGGGATCCATCTGT	60.575	115
87	T92344			GCTGAGGCAGGAGAATCAGT	59.56	CTTCTCCAAGAGGCCAAGTG	59.982	225
88	T64068			ATGGGTCACTCTCTGGAGGA	59.638	CACAGCCTTTAGGGGAGAAA	59.308	130
89	AI734171			GGGAGTGCATCTTAGTCCCA	60.073	CCACCCAACCTCCACTTCTA	59.959	240
91	AI820990			AGTGCACTTCGGCACATTAG	58.952	CCTATGTATGAAAACTCTGCTCAAA	58.935	139
93	AA630439			CCATTGCAATCGAGTCCTTTA	60.081	ATCCAATGGAATGGAAAGGC	61.025	219
94	AA630439			CCATTGCAATCGAGTCCTTTA	60.081	ATCCAATGGAATGGAAAGGC	61.025	219
95	AA781490			TTTTGCAGGGCTATTTTTGG	60.068	TCAAAGAGGCCTTAGAGCGA	60.227	107
97	T57097			GAGAACAAAGGCAGAGGACG	59.989	CCCTGGAAAATGTTGAAAGC	59.546	247
99	T59943			CTCCCAAAGTGCTGGGATTA	60.066	GGTTGCAGTGAGCCAAAAAT	60.118	143
100	T70031			AATAGGGGATCTGGGGACAG	60.147	ACCATGCTGGTTATTTTGGC	59.829	141
101	T94285			TGCAATGGAAACAACTCAGG	59.691	TCCATTCCATTCCATTCCAT	59.952	164
102	T62007			TGGAGGTGGTAGCAAGGTTC	60.111	CGCTTTTTCTTCAAGCTTCC	59.225	137
103	T63737			AAACAGAATGAACAGGAAACAGG	59.552	GCAAAAACTCAGGTTTCCCA	60.088	246
104	AA487142			TATAGGCGTGACGACTGCAC	59.895	TTTGCAGTGAGCTGAGATGG	60.136	123
106	T63732			AATTAGCCAAGTGTGGTGGC	60	CTGCCAAGGGAGAGAGTGAG	60.127	264
108	T89326			AGAAGGGAGGGTTTCACCAT	59.795	CCCATTTCCTTCCTGGGTAT	60.011	261
109	T89716			GAAGGAAACTGTGGAAGAAAGG	59.255	AGCCACATCACAGATGCTTG	59.862	220
110	T92237			GTGCAATGATGTGATCTCGG	60.08	CCTGAGGTCAGGAGTTCGAG	59.978	204
112	AA630356			TTTTTCTCTCTCTGGGCGTG	60.508	TCAGCTCAACATGGCTTGAC	59.992	135
114	AA488696			AATTAGCCAAGTGTGGTGGC	60	GAGGAGCTATGGACGTCTGC	59.981	286
116	AA487465			TTTTTCTCTCTCTGGGCGTG	60.508	ATGGCTTGACATGGTGGG	60.339	127
117	AA664125			TGGTTGGTTCTGAGCAACTG	59.873	GATACAGCAGCAGCAACAGC	59.777	256
118	T61453			CATGATGAATGGTGAGCAGG	60.072	AAAACAGCAGCAAAAGCAGC	60.698	212
119	T61955			ATTCTGCCTCAGCCTCTTGA	60.096	GTCCGTAGCTGAGAAGCAGG	60.156	281
121	T69943			GGGGGAACTTTAGAGAAGGC	59.171	ATTCAATGTTGCGGTGAGC	59.67	140
122	T63962			GCTCCCAGTTTGAAACAAGC	59.859	TTTACAGGGGGACACACACA	59.848	273
123	T92529			TGAACGCAGGAGAATCACTG	59.984	CTGCCAAGGGAGAGAGTGAG	60.127	194
124	T93758			TAAGCCTTTCTGGTTTCGGA	59.817	AAGAGGCATTTCAGAGGCAA	59.955	228
125	AA487224			AGGATTGGAATCAACCCGAT	60.526	CATTCCATTCCATTCCGTTC	60.133	202
126	AA487224			ATGTAATGGAACGGAACGGA	60.192	CATTCCATTCCACTCTGGTTG	60.36	194
127	AA634690			TCCTGCTTGAGTGTGTTTGG	59.873	TGCACAGAGTTCAATCTGCC	59.992	187
129	T63483			TTTTTCTCTCTCTGGGCGTG	60.508	TCAGCTCAACATGGCTTGAC	59.992	136
130	AA775015			TTTTTCTCTCTCTGGGCGTG	60.508	TCAGCTCAACATGGCTTGAC	59.992	135
132	AA630098			TTGGCCCTAAGGAGACAGTG	60.246	CCTGGGAGACAAGAGCAAAA	60.366	206
133	AA664379			CAGGCAGGCACTGATACTGA	60.008	TGAATTTTGTTGTCTGGGGG	60.724	110
134	T61940			AATTGTGCAATGAACACCCC	60.624	TAGGGGGCAAAGCTGTCTAA	59.839	170
136	T91534			TGAACGCAGGAGAATCACTG	59.984	GGGAAGAGGAGCCTATGGAC	60.037	228
137	T60003			CAGCAGCCGAAAGACCTAAA	60.514	TGGGAGATGCTTTAACTTTCAAT	59.175	117
140	T63792			GCCACTGCTCTTCATCCTG	59.515	GTGCAGAAAATGGCATCTCA	59.805	251
143	AA487949			TCCACTTGATGGAGAGGCTT	59.803	GCCAAGAGATCAATTGGGAA	60.014	191
144	T70098			TCACCATGGGGAATTCTAGC	59.894	AATAGGGGATCTGGGGACAG	60.147	184
145	AA485399			CCCCAAGTGCAGAATCAAAT	59.933	TCCATTGTTGGAAGGAGGAG	60.042	281
146	AA487911			TTACAGGTGTGAGCCACTGC	59.905	CGTGTCATTACACACCAGCC	60.032	101
147	T94407			TTCCGAGGTCACAGTGTTTG	59.72	AGGTAGGAACCAGGCACAGA	59.721	184
149	T57812			TGAGGGAGAGGAGCTATGGA	59.903	GGGTGACAGAGCAAGACTCC	59.841	150
150	AA485643			CAAAAAGGAAGGAAGGAGGG	60.04	ATGGGTCTGGTGTCTTCAGC	60.12	175
153	T62524			GCCTTCAGGGTCAGAGCTTA	59.574	TCAGCTCAACATGGCTTGAC	59.992	155
155	AA488082			CAGCCTGGAGACAGAGTGAG	58.697	AGAGGGGCTCAGCAAGAACT	60.532	289
156	AA664128			TTACTTGCATGCACCACCTC	59.722	CAGTGACCTTCTCCATGGGT	59.962	214
160	T96563			ATTGGGACGCTGGTAACTGT	59.478	TGGGTTGGAATCGTGGTTAT	60.051	171
161	AA663908			GTCATAGCTCACTCCTCGGC	59.981	CCAACGTAGGCAATACAGCA	59.752	164
162	T69848			TGAGAGCCCTCCTGATTTTG	60.331	CCCACCTCTGGTTGAGAAAC	59.549	135
164	T40493			GAGAAGGCTGAGCTGTGTCC	60.143	TCAGCTCAACATGGCTTGAC	59.992	118
165	T94232			TAGCCCAAGTAAGCAGCAGG	60.534	GGATCCTTCCTTGCCAGACT	60.596	170
171	AA487664			GGATTGCGCCTAATGTGTTT	59.967	AATGGGAGAGTGTGCAAGTAGA	58.865	149
172	T91490			AATTGCATCATTGCACTCCA	60.08	TGTTTCCCTGTTGGGTTTTT	59.308	145
173	AA664228			AGCGTCCTAAGGGTCGATTT	60.096	GTTCTGCCCATGCAAGAACT	60.263	142
175	AA782293			AGGTGGCCAGTTTTGCTTTA	59.747	AAACAAAGTCCCGTTGTTGG	59.869	113
176	AA664130			ACACAGGCTCTCACTGTCCC	60.315	TGGCTTCTTAATTGCCACTG	58.917	111
177	AI821383			GTTCCCCAAAAACCTGTTGA	59.807	TGCTGGGTAGACCAGTAGGC	60.277	289
178	T63096			AGAGTGAAACTCCGTCCGAA	59.844	AGTCTGGGCGAAAGACAGAA	59.989	162
181	T94880			TCAGCCTGAAACACACCAAT	59.139	GCATCCCTGCTTGCATAAGT	60.243	104
182	AI734184			TGGAAACTGAGGCACAGAGA	59.545	CTGGTGCTAAAAGAGGGGTG	59.728	228
183	AA630453			CCATGAAACCATCACCACAA	60.216	TGTTTTCTCTCTGTCTCTTTCTCG	59.341	151
188	T94948			TGGACCTAAATGCAGGCTCT	59.836	CGAATTTTTCCTGTGTGTTTAAAGT	59.872	142
189	T70158			TGGAGCAGATTGCTTTTTGA	59.542	GTTGAGAATCACCACTGCCC	60.52	210
---------------------------------------------------------------------------------------------------------------------------------------------------------------------------------------------------------------------------------------------------------------
