# Supplementary material for: Discovery of EST-SSRs in Lung Cancer: Tagged ESTs with SSRs Lead to Differential Amino Acid and Protein Expression Patterns in Cancerous Tissues
Source: PLoS One. 2011 Nov 4;6(11):e27118. doi: 10.1371/journal.pone.0027118 (PMC3208562; doi:10.1371/journal.pone.0027118)
Supplement: Supporting Information S4 — Blastx result of EST-SSRs in cancerous lung tissue. (XLS) [file pone.0027118.s004.xls]

## Sheet: 227
Sequence name	Sequence desc.	Sequence length	Hit desc.	Hit ACC	E-Value	Similarity	Score	Alignment length	Positives
BE881465	hCG2038376 [Homo sapiens]	534	gi	119607699	gb	EAW87293.1	hCG2038376 [Homo sapiens]	EAW87293	9.46682e-56	100	219.935	119	119
BE878904	fusion (involved in t(12 16) in malignant liposarcoma) isoform cra_c	612	gi	119572537	gb	EAW52152.1	fusion (involved in t(12;16) in malignant liposarcoma), isoform CRA_c [Homo sapiens]	EAW52152	7.02732e-60	100	234.187	165	165
BE877891	set domain-containing protein 2	671	gi	222834592	gb	EEE73055.1	predicted protein [Populus trichocarpa]	EEE73055	1.19258e-24	79	117.472	73	58
BE879778	chromobox protein homolog 3 (heterochromatin protein 1 homolog gamma) (hp1 gamma) (modifier 2 protein)	536	gi	149705633	ref	XP_001499032.1	PREDICTED: similar to Chromobox protein homolog 3 (Heterochromatin protein 1 homolog gamma) (HP1 gamma) (Modifier 2 protein) (HECH) [Equus caballus]	XP_001499032	3.95897e-70	99	267.7	156	155
BE880017	ribosomal protein l23a-like	486	gi	301753056	ref	XP_002912365.1	PREDICTED: 60S ribosomal protein L23a-like [Ailuropoda melanoleuca]	XP_002912365	6.32269e-66	100	253.447	126	126
BE877044	heat shock protein hsp 90-alpha-like	647	gi	301782739	ref	XP_002926784.1	PREDICTED: heat shock protein HSP 90-alpha-like [Ailuropoda melanoleuca]	XP_002926784	1.10375e-85	99	320.087	157	156
BE876023	heat shock protein beta	587	gi	74007237	ref	XP_854921.1	PREDICTED: similar to heat shock protein 1, beta [Canis familiaris]	XP_854921	1.08552e-74	95	249.98	132	126
BE874491	fau	474	gi	149062132	gb	EDM12555.1	rCG47344, isoform CRA_b [Rattus norvegicus]	EDM12555	2.37857e-57	99	224.942	137	136
BE620108	hCG1993005 [Homo sapiens]	656	gi	119592216	gb	EAW71810.1	hCG1993005 [Homo sapiens]	EAW71810	3.61486e-31	66	139.043	125	83
BE620777	serine protease 23-like	604	gi	311263668	ref	XP_003129779.1	PREDICTED: serine protease 23-like [Sus scrofa]	XP_003129779	8.27066e-42	84	174.096	106	90
BE965089	adenine nucleotide translocator	620	gi	298155809	gb	ADI58835.1	adenine nucleotide translocator [Chiloscyllium plagiosum]	ADI58835	1.16925e-09	61	67.3958	71	44
BE878264	hCG1820925 [Homo sapiens]	525	gi	119574614	gb	EAW54229.1	hCG1820925 [Homo sapiens]	EAW54229	1.38388e-24	98	116.316	55	54
BE878576	PREDICTED: hypothetical protein LOC100519241 [Sus scrofa]	601	gi	311248622	ref	XP_003123238.1	PREDICTED: hypothetical protein LOC100519241 [Sus scrofa]	XP_003123238	7.77794e-40	100	167.548	76	76
BE881163	PREDICTED: hypothetical protein [Pan troglodytes]	703	gi	114558501	ref	XP_001147705.1	PREDICTED: hypothetical protein [Pan troglodytes]	XP_001147705	1.00506e-40	95	171.014	103	98
BE879109	poliovirus receptor-related 2 (herpesvirus entry mediator b)	343	gi	5360210	ref	NP_002847.1	poliovirus receptor-related protein 2 isoform alpha precursor [Homo sapiens] >gi	3242791	gb	AAC23797.1	herpesvirus entry protein B [Homo sapiens] >gi	13111849	gb	AAH03091.1	Poliovirus receptor-related 2 (herpesvirus entry mediator B) [Homo sapiens] >gi	48145753	emb	CAG33099.1	PVRL2 [Homo sapiens] >gi	119577702	gb	EAW57298.1	poliovirus receptor-related 2 (herpesvirus entry mediator B), isoform CRA_a [Homo sapiens] >gi	123981852	gb	ABM82755.1	poliovirus receptor-related 2 (herpesvirus entry mediator B) [synthetic construct] >gi	123996679	gb	ABM85941.1	poliovirus receptor-related 2 (herpesvirus entry mediator B) [synthetic construct]	NP_002847	1.80518e-23	98	111.309	95	94
BE881016	isoform cra_b	663	gi	119594146	gb	EAW73740.1	hCG39762, isoform CRA_b [Homo sapiens]	EAW73740	1.77141e-41	100	105.145	47	47
BE878138	PREDICTED: hypothetical protein LOC100426450 [Macaca mulatta]	588	gi	297290621	ref	XP_002803747.1	PREDICTED: hypothetical protein LOC100426450 [Macaca mulatta]	XP_002803747	2.44481e-27	91	125.946	71	65
BE620808	vitamin k epoxide reductase subunit 1-like 1	640	gi	119628357	gb	EAX07952.1	vitamin K epoxide reductase complex, subunit 1-like 1 [Homo sapiens]	EAX07952	8.12477e-37	84	149.058	126	106
BE620072	kiaa1949 protein	648	gi	18916755	dbj	BAB85535.1	KIAA1949 protein [Homo sapiens]	BAB85535	1.53565e-63	82	193.741	151	125
BE875560	nucleophosmin 1	613	gi	284005558	ref	NP_001164790.1	nucleophosmin [Oryctolagus cuniculus] >gi	291390234	ref	XP_002711599.1	PREDICTED: nucleophosmin 1 [Oryctolagus cuniculus] >gi	217038297	gb	ACJ76596.1	nucleophosmin 1 isoform 1 (predicted) [Oryctolagus cuniculus]	NP_001164790	4.07939e-66	98	170.244	85	84
BE876619	ribosomal protein l23a-like	495	gi	301753056	ref	XP_002912365.1	PREDICTED: 60S ribosomal protein L23a-like [Ailuropoda melanoleuca]	XP_002912365	1.93856e-67	100	258.455	129	129
BE881631	cytochrome b5 reductase isoform cra_c	535	gi	119593676	gb	EAW73270.1	cytochrome b5 reductase 3, isoform CRA_c [Homo sapiens]	EAW73270	7.03859e-80	96	171.785	86	83
BE879384	nadh dehydrogenase fe-s protein 20kda (nadh-coenzyme q reductase) isoform cra_a	405	gi	119589913	gb	EAW69507.1	NADH dehydrogenase (ubiquinone) Fe-S protein 7, 20kDa (NADH-coenzyme Q reductase), isoform CRA_a [Homo sapiens]	EAW69507	8.28428e-38	100	119.398	73	73
BE873762	bromodomain-containing protein 7 isoform 1	559	gi	291219913	ref	NP_001167455.1	bromodomain-containing protein 7 isoform 1 [Homo sapiens] >gi	261858228	dbj	BAI45636.1	bromodomain containing 7 [synthetic construct]	NP_001167455	7.78637e-62	88	185.267	136	121
BE875401	ribosomal protein l23a-like	679	gi	301753056	ref	XP_002912365.1	PREDICTED: 60S ribosomal protein L23a-like [Ailuropoda melanoleuca]	XP_002912365	1.51356e-67	96	259.996	140	135
BE877522	tak1-binding protein isoform cra_b	589	gi	119588610	gb	EAW68204.1	hCG2033532 [Homo sapiens]	EAW68204	1.0489e-11	65	54.6842	40	26
BE876735	ribosomal protein l23a-like	486	gi	301753056	ref	XP_002912365.1	PREDICTED: 60S ribosomal protein L23a-like [Ailuropoda melanoleuca]	XP_002912365	1.27398e-66	99	255.758	129	128
BE878967	formin-binding protein 4	583	gi	158534059	ref	NP_056123.2	formin-binding protein 4 [Homo sapiens] >gi	313104235	sp	Q8N3X1.3	FNBP4_HUMAN RecName: Full=Formin-binding protein 4; AltName: Full=Formin-binding protein 30	NP_056123	1.92947e-45	100	186.037	155	155
BE874087	hCG1811863 [Homo sapiens]	357	gi	119583599	gb	EAW63195.1	hCG1811863 [Homo sapiens]	EAW63195	1.41259e-17	89	92.8189	49	44
BE877195	hCG1779572 [Homo sapiens]	687	gi	119612450	gb	EAW92044.1	hCG1779572 [Homo sapiens]	EAW92044	3.57787e-33	81	111.309	72	59
BE880242	fau	536	gi	149062132	gb	EDM12555.1	rCG47344, isoform CRA_b [Rattus norvegicus]	EDM12555	2.94285e-57	99	224.942	137	136
BE875343	PREDICTED: nucleophosmin-like [Pongo abelii]	563	gi	297676642	ref	XP_002816239.1	PREDICTED: nucleophosmin-like [Pongo abelii]	XP_002816239	2.9849e-53	100	211.846	103	103
BE881184	nucleophosmin 1	589	gi	284005558	ref	NP_001164790.1	nucleophosmin [Oryctolagus cuniculus] >gi	291390234	ref	XP_002711599.1	PREDICTED: nucleophosmin 1 [Oryctolagus cuniculus] >gi	217038297	gb	ACJ76596.1	nucleophosmin 1 isoform 1 (predicted) [Oryctolagus cuniculus]	NP_001164790	1.42096e-65	95	165.622	143	137
BE878682	diaphanous 1 variant	449	gi	62088544	dbj	BAD92719.1	Diaphanous 1 variant [Homo sapiens]	BAD92719	3.99974e-37	100	99.3673	74	74
BE874409	h+ lysosomal accessory protein 1	570	gi	150439238	emb	CAO72116.1	ATPase, H+ transporting, lysosomal accessory protein 1 [Homo sapiens]	CAO72116	1.17668e-28	67	130.183	182	123
BE877452	hCG2028158 [Homo sapiens]	677	gi	119569304	gb	EAW48919.1	hCG2028158 [Homo sapiens]	EAW48919	1.3407e-28	80	128.642	83	67
BE875085	ribosomal protein l23a-like	482	gi	119571516	gb	EAW51131.1	ribosomal protein L23a, isoform CRA_a [Homo sapiens] >gi	261858706	dbj	BAI45875.1	ribosomal protein L23a [synthetic construct]	EAW51131	3.88339e-60	100	192.971	95	95
BE875783	solute carrier family 25 (mitochondrial carrier adenine nucleotide translocator) member 6	668	gi	109133356	ref	XP_001114519.1	PREDICTED: ADP/ATP translocase 3 [Macaca mulatta]	XP_001114519	2.85138e-87	100	325.479	160	160
BE876709	ribosomal protein l23a-like	492	gi	301753056	ref	XP_002912365.1	PREDICTED: 60S ribosomal protein L23a-like [Ailuropoda melanoleuca]	XP_002912365	1.94753e-67	100	258.455	129	129
BE620274	vitamin k epoxide reductase subunit 1-like 1	521	gi	46309463	ref	NP_775788.2	vitamin K epoxide reductase complex subunit 1-like protein 1 [Homo sapiens] >gi	114613750	ref	XP_527770.2	PREDICTED: vitamin K epoxide reductase complex, subunit 1-like 1 [Pan troglodytes] >gi	62511214	sp	Q8N0U8.2	VKORL_HUMAN RecName: Full=Vitamin K epoxide reductase complex subunit 1-like protein 1; Short=VKORC1-like protein 1 >gi	40217985	gb	AAR82915.1	VKORC1-like protein 1 [Homo sapiens] >gi	49113739	gb	AAH27734.2	Vitamin K epoxide reductase complex, subunit 1-like 1 [Homo sapiens] >gi	312151512	gb	ADQ32268.1	vitamin K epoxide reductase complex, subunit 1-like 1 [synthetic construct]	NP_775788	1.33514e-88	100	328.946	165	165
BE880093	protein memo1	540	gi	296482698	gb	DAA24813.1	protein MEMO1 [Bos taurus]	DAA24813	2.03555e-85	100	318.546	152	152
BE874571	ribosomal protein l23a-like	499	gi	301753056	ref	XP_002912365.1	PREDICTED: 60S ribosomal protein L23a-like [Ailuropoda melanoleuca]	XP_002912365	5.80985e-64	99	246.899	124	123
BE876720	sft2 domain containing isoform cra_a	657	gi	119567918	gb	EAW47533.1	SFT2 domain containing 1, isoform CRA_a [Homo sapiens]	EAW47533	5.68194e-08	86	62.003	36	31
BE877485	pre-b-cell leukemia transcription factor 1 isoform 2	688	gi	126306266	ref	XP_001370326.1	PREDICTED: similar to PBX1a [Monodelphis domestica]	XP_001370326	1.47647e-33	67	147.132	191	128
BE878539	fau	470	gi	149062132	gb	EDM12555.1	rCG47344, isoform CRA_b [Rattus norvegicus]	EDM12555	5.91136e-56	97	220.32	137	134
BE880329	fau	461	gi	149062132	gb	EDM12555.1	rCG47344, isoform CRA_b [Rattus norvegicus]	EDM12555	3.4629e-52	99	157.532	101	100
BE876314	signal recognition particle 14kda (homologous alu rna binding protein)	654	gi	149999611	ref	NP_003125.3	signal recognition particle 14 kDa protein [Homo sapiens] >gi	116242801	sp	P37108.2	SRP14_HUMAN RecName: Full=Signal recognition particle 14 kDa protein; Short=SRP14; AltName: Full=18 kDa Alu RNA-binding protein >gi	468209	gb	AAA59066.1	18 kDa Alu RNA binding protein [Homo sapiens] >gi	23273773	gb	AAH35495.1	Signal recognition particle 14kDa (homologous Alu RNA binding protein) [Homo sapiens] >gi	72679817	gb	AAI00032.1	Signal recognition particle 14kDa (homologous Alu RNA binding protein) [Homo sapiens] >gi	312151414	gb	ADQ32219.1	signal recognition particle 14kDa (homologous Alu RNA binding protein) [synthetic construct]	NP_003125	2.66225e-50	100	202.601	101	101
BE874995	isoform cra_d	632	gi	119590079	gb	EAW69673.1	hCG18987, isoform CRA_d [Homo sapiens]	EAW69673	2.09252e-25	100	119.783	72	72
BE875496	unnamed protein product [Homo sapiens]	549	gi	194384314	dbj	BAG64930.1	unnamed protein product [Homo sapiens]	BAG64930	7.89444e-16	100	87.4261	57	57
BE878008	chromodomain helicase dna binding protein 4 isoform 15	737	gi	73997426	ref	XP_867844.1	PREDICTED: similar to chromodomain helicase DNA binding protein 4 isoform 15 [Canis familiaris]	XP_867844	2.92932e-37	83	137.117	155	129
BE620411	achain crystal structure of human nampt complexed with adp analogue	576	gi	256032335	pdb	3DGR	AChain A, Crystal Structure Of Human Nampt Complexed With Adp Analogue >gi	256032336	pdb	3DGR	B Chain B, Crystal Structure Of Human Nampt Complexed With Adp Analogue >gi	256032337	pdb	3DHD	A Chain A, Crystal Structure Of Human Nampt Complexed With Nicotinamide Mononucleotide And Pyrophosphate >gi	256032338	pdb	3DHD	B Chain B, Crystal Structure Of Human Nampt Complexed With Nicotinamide Mononucleotide And Pyrophosphate >gi	256032339	pdb	3DHF	A Chain A, Crystal Structure Of Phosphorylated Mimic Form Of Human Nampt Complexed With Nicotinamide Mononucleotide And Pyrophosphate >gi	256032340	pdb	3DHF	B Chain B, Crystal Structure Of Phosphorylated Mimic Form Of Human Nampt Complexed With Nicotinamide Mononucleotide And Pyrophosphate >gi	256032341	pdb	3DKJ	A Chain A, Crystal Structure Of Human Nampt Complexed With Benzamide And Phosphoribosyl Pyrophosphate >gi	256032342	pdb	3DKJ	B Chain B, Crystal Structure Of Human Nampt Complexed With Benzamide And Phosphoribosyl Pyrophosphate >gi	256032343	pdb	3DKL	A Chain A, Crystal Structure Of Phosphorylated Mimic Form Of Human Nampt Complexed With Benzamide And Phosphoribosyl Pyrophosphate >gi	256032344	pdb	3DKL	B Chain B, Crystal Structure Of Phosphorylated Mimic Form Of Human Nampt Complexed With Benzamide And Phosphoribosyl Pyrophosphate	3DGR_A	7.75861e-84	100	313.538	154	154
BE877241	isoform cra_b	567	gi	119594146	gb	EAW73740.1	hCG39762, isoform CRA_b [Homo sapiens]	EAW73740	3.98095e-15	100	80.8777	40	40
BE877949	unnamed protein product [Homo sapiens]	482	gi	158254784	dbj	BAF83363.1	unnamed protein product [Homo sapiens]	BAF83363	2.47738e-33	98	123.635	57	56
BE878368	gelsolin isoform 19	489	gi	109110365	ref	XP_001093567.1	PREDICTED: gelsolin isoform 19 [Macaca mulatta]	XP_001093567	1.04186e-44	100	135.576	65	65
BE879803	ww domain-containing transcription regulator protein 1	664	gi	13346498	ref	NP_056287.1	WW domain-containing transcription regulator protein 1 [Homo sapiens] >gi	270132693	ref	NP_001161750.1	WW domain-containing transcription regulator protein 1 [Homo sapiens] >gi	270132744	ref	NP_001161752.1	WW domain-containing transcription regulator protein 1 [Homo sapiens] >gi	297672235	ref	XP_002814214.1	PREDICTED: WW domain-containing transcription regulator protein 1-like [Pongo abelii] >gi	67462080	sp	Q9GZV5.1	WWTR1_HUMAN RecName: Full=WW domain-containing transcription regulator protein 1; AltName: Full=Transcriptional coactivator with PDZ-binding motif >gi	10433354	dbj	BAB13957.1	unnamed protein product [Homo sapiens] >gi	11558400	emb	CAC17722.1	transcriptional coactivator [Homo sapiens] >gi	15559368	gb	AAH14052.1	WW domain containing transcription regulator 1 [Homo sapiens] >gi	119599274	gb	EAW78868.1	WW domain containing transcription regulator 1, isoform CRA_a [Homo sapiens] >gi	119599275	gb	EAW78869.1	WW domain containing transcription regulator 1, isoform CRA_a [Homo sapiens] >gi	123993405	gb	ABM84304.1	WW domain containing transcription regulator 1 [synthetic construct] >gi	124000379	gb
BE877428	hCG2040615 [Homo sapiens]	581	gi	119583598	gb	EAW63194.1	hCG2040615 [Homo sapiens]	EAW63194	1.40163e-33	91	115.161	61	56
BE874539	chain x-ray crystal structure of the human anti-apoptotic protein survivin isoform 3	516	gi	114670703	ref	XP_001156642.1	PREDICTED: similar to Chain A, X-Ray Crystal Structure Of The Human Anti-Apoptotic Protein Survivin isoform 3 [Pan troglodytes]	XP_001156642	1.51108e-44	87	182.57	117	102
BE880412	heat shock protein hsp 90-alpha isoform 1	590	gi	153792590	ref	NP_001017963.2	heat shock protein HSP 90-alpha isoform 1 [Homo sapiens]	NP_001017963	3.87613e-49	69	198.364	194	134
BE878795	14-3-3 protein beta alpha	547	gi	197692221	dbj	BAG70074.1	14-3-3 protein beta/alpha [Homo sapiens] >gi	197692473	dbj	BAG70200.1	14-3-3 protein beta/alpha [Homo sapiens]	BAG70074	6.57842e-57	96	124.79	64	62
BE880235	ribosomal protein l23a-like	508	gi	301753056	ref	XP_002912365.1	PREDICTED: 60S ribosomal protein L23a-like [Ailuropoda melanoleuca]	XP_002912365	2.01912e-67	100	258.455	129	129
BE876627	member ras oncogene isoform cra_b	494	gi	119599709	gb	EAW79303.1	RAB7, member RAS oncogene family, isoform CRA_b [Homo sapiens] >gi	158254878	dbj	BAF83410.1	unnamed protein product [Homo sapiens]	EAW79303	6.11051e-37	98	157.147	107	105
BE875501	light lc8-type isoform cra_a	530	gi	119614889	gb	EAW94483.1	dynein, light chain, LC8-type 2, isoform CRA_a [Homo sapiens]	EAW94483	8.76774e-68	100	247.284	117	117
BE874053	PREDICTED: sequestosome-1-like [Ailuropoda melanoleuca]	515	gi	301771502	ref	XP_002921177.1	PREDICTED: sequestosome-1-like [Ailuropoda melanoleuca]	XP_002921177	1.95341e-09	54	54.299	81	44
BE877215	af201422_1splicing coactivator subunit srm300	757	gi	6649242	gb	AAF21439.1	AF201422_1splicing coactivator subunit SRm300 [Homo sapiens]	AAF21439	2.70418e-29	55	133.265	134	74
BE875978	h+ lysosomal accessory protein 1	557	gi	150439238	emb	CAO72116.1	ATPase, H+ transporting, lysosomal accessory protein 1 [Homo sapiens]	CAO72116	8.93253e-63	87	243.432	171	149
BE877590	nucleophosmin 1 isoform 1	619	gi	30584325	gb	AAP36411.1	Homo sapiens nucleophosmin (nucleolar phosphoprotein B23, numatrin) [synthetic construct] >gi	60653673	gb	AAX29530.1	nucleophosmin [synthetic construct]	AAP36411	5.82784e-54	100	172.555	123	123
BE880910	protective protein for beta-galactosidase isoform cra_a	535	gi	119596194	gb	EAW75788.1	protective protein for beta-galactosidase (galactosialidosis), isoform CRA_a [Homo sapiens]	EAW75788	3.55591e-95	100	350.903	166	166
BE874799	myeloma overexpressed gene (in a subset of t(11 14) positive multiple myelomas) isoform cra_a	692	gi	42794612	ref	NP_620123.2	hypothetical protein LOC26579 [Homo sapiens] >gi	296439231	sp	Q96EZ4.2	MYEOV_HUMAN RecName: Full=Myeloma-overexpressed gene protein; AltName: Full=Oncogene in multiple myeloma >gi	119595146	gb	EAW74740.1	myeloma overexpressed gene (in a subset of t(11;14) positive multiple myelomas), isoform CRA_a [Homo sapiens] >gi	119595147	gb	EAW74741.1	myeloma overexpressed gene (in a subset of t(11;14) positive multiple myelomas), isoform CRA_a [Homo sapiens]	NP_620123	5.4408e-60	97	234.958	131	128
BE879583	unnamed protein product [Homo sapiens]	553	gi	194391268	dbj	BAG60752.1	unnamed protein product [Homo sapiens]	BAG60752	2.84755e-29	80	132.109	86	69
AI582378	finkel-biskis-reilly murine sarcoma virus (fbr- ) ubiquitously expressed (fox derived) ribosomal protein s30	373	gi	197097412	ref	NP_001125384.1	ubiquitin-like protein fubi and ribosomal protein S30 precursor [Pongo abelii] >gi	55727891	emb	CAH90698.1	hypothetical protein [Pongo abelii]	NP_001125384	2.42681e-41	100	171.785	106	106
AI816996	nad kinase isoform 3	426	gi	312222781	ref	NP_001185924.1	NAD kinase isoform 3 [Homo sapiens]	NP_001185924	4.0954e-49	98	197.593	93	92
AI830567	ribosomal protein l23a-like	443	gi	301753056	ref	XP_002912365.1	PREDICTED: 60S ribosomal protein L23a-like [Ailuropoda melanoleuca]	XP_002912365	2.8523e-66	99	254.603	128	127
AI813641	PREDICTED: killin protein-like [Bos taurus]	239	gi	297490716	ref	XP_002698397.1	PREDICTED: killin protein-like [Bos taurus] >gi	296472867	gb	DAA14982.1	killin protein-like [Bos taurus]	XP_002698397	1.24032e-13	92	79.7221	67	62
AI923675	unnamed protein product [Homo sapiens]	428	gi	21758970	dbj	BAC05428.1	unnamed protein product [Homo sapiens]	BAC05428	2.70907e-21	74	65.855	54	40
AI935167	cysteine and histidine rich 1 isoform 1	458	gi	73974888	ref	XP_539218.2	PREDICTED: similar to cysteine and histidine rich 1 isoform 1 [Canis familiaris]	XP_539218	1.16984e-72	98	275.789	152	150
AI814305	cysteine and histidine rich 1 isoform 1	472	gi	73974888	ref	XP_539218.2	PREDICTED: similar to cysteine and histidine rich 1 isoform 1 [Canis familiaris]	XP_539218	6.68661e-76	98	286.574	157	155
AI921959	ribosomal protein l29	447	gi	48734757	gb	AAH71909.1	Ribosomal protein L29 [Homo sapiens]	AAH71909	2.27194e-15	98	85.5001	79	78
AI814418	family with sequence similarity member isoform cra_a	454	gi	154350246	ref	NP_001092302.1	hypothetical protein LOC84923 isoform 1 [Homo sapiens] >gi	119609521	gb	EAW89115.1	family with sequence similarity 104, member A, isoform CRA_a [Homo sapiens]	NP_001092302	1.81695e-65	100	251.906	150	150
AI569017	bone morphogenetic protein 2-like	455	gi	301779285	ref	XP_002925060.1	PREDICTED: bone morphogenetic protein 2-like [Ailuropoda melanoleuca] >gi	281339910	gb	EFB15494.1	hypothetical protein PANDA_014486 [Ailuropoda melanoleuca]	XP_002925060	4.33469e-59	100	230.72	105	105
AI572645	finkel-biskis-reilly murine sarcoma virus (fbr- ) ubiquitously expressed (fox derived) ribosomal protein s30	453	gi	149062132	gb	EDM12555.1	rCG47344, isoform CRA_b [Rattus norvegicus]	EDM12555	4.05715e-57	99	224.172	135	134
AI860234	f104a_human ame: full=protein fam104a	416	gi	154350224	ref	NP_116226.2	hypothetical protein LOC84923 isoform 2 [Homo sapiens] >gi	308153443	sp	Q969W3.2	F104A_HUMAN RecName: Full=Protein FAM104A >gi	119609522	gb	EAW89116.1	family with sequence similarity 104, member A, isoform CRA_b [Homo sapiens] >gi	194385952	dbj	BAG65351.1	unnamed protein product [Homo sapiens]	NP_116226	3.5363e-42	96	106.301	53	51
AI924450	60s ribosomal protein l23a-like	376	gi	301753056	ref	XP_002912365.1	PREDICTED: 60S ribosomal protein L23a-like [Ailuropoda melanoleuca]	XP_002912365	2.10776e-53	100	211.846	106	106
AI829084	nad kinase isoform 3	495	gi	312222781	ref	NP_001185924.1	NAD kinase isoform 3 [Homo sapiens]	NP_001185924	2.62613e-56	100	221.476	104	104
AI831285	ribosomal protein l23a-like	417	gi	301753056	ref	XP_002912365.1	PREDICTED: 60S ribosomal protein L23a-like [Ailuropoda melanoleuca]	XP_002912365	1.20392e-56	97	222.631	118	115
AI814336	rCG38770 [Rattus norvegicus]	238	gi	149036059	gb	EDL90725.1	rCG38770 [Rattus norvegicus]	EDL90725	2.70574e-12	71	63.1586	53	38
AI814388	ccaat enhancer binding protein (c ebp) alpha	474	gi	28872794	ref	NP_004355.2	CCAAT/enhancer-binding protein alpha [Homo sapiens] >gi	166898082	sp	P49715.3	CEBPA_HUMAN RecName: Full=CCAAT/enhancer-binding protein alpha; Short=C/EBP alpha >gi	154482087	gb	ABS82765.1	CCAAT/enhancer binding protein (C/EBP), alpha [Homo sapiens] >gi	182888359	gb	AAI60133.1	CCAAT/enhancer binding protein (C/EBP), alpha [synthetic construct] >gi	307685383	dbj	BAJ20622.1	CCAAT/enhancer binding protein (C/EBP), alpha [synthetic construct]	NP_004355	4.51711e-32	100	140.969	157	157
AI830784	cell adhesion molecule 1-like	365	gi	119587665	gb	EAW67261.1	hCG2032483 [Homo sapiens]	EAW67261	2.01916e-24	100	115.546	50	50
AI829097	ribosomal protein l23a-like	358	gi	119903366	ref	XP_001250984.1	PREDICTED: ribosomal protein L23a-like [Bos taurus]	XP_001250984	5.17111e-44	95	137.117	72	69
AI830068	myosin phosphatase rho-interacting	394	gi	301789273	ref	XP_002930053.1	PREDICTED: myosin phosphatase Rho-interacting protein-like [Ailuropoda melanoleuca]	XP_002930053	4.29482e-46	100	187.578	85	85
AI970749	60s ribosomal protein l23a-like	357	gi	301753056	ref	XP_002912365.1	PREDICTED: 60S ribosomal protein L23a-like [Ailuropoda melanoleuca]	XP_002912365	1.07159e-49	100	199.519	100	100
AI819689	homo sapiens tnfrsf1a-associated via death domain	415	gi	193786888	dbj	BAG52211.1	unnamed protein product [Homo sapiens]	BAG52211	2.21769e-39	81	165.236	138	112
AI863837	60s ribosomal protein l23a-like	418	gi	149233872	ref	XP_001478531.1	PREDICTED: 60S ribosomal protein L23a-like [Mus musculus] >gi	309264307	ref	XP_003086251.1	PREDICTED: 60S ribosomal protein L23a-like [Mus musculus]	XP_001478531	1.07826e-34	98	120.553	62	61
AI924188	cdk2-associated protein isoform cra_a	234	gi	119618804	gb	EAW98398.1	CDK2-associated protein 1, isoform CRA_a [Homo sapiens]	EAW98398	5.98264e-08	75	60.8474	44	33
AI857608	cysteine and histidine rich 1 isoform 1	475	gi	73974888	ref	XP_539218.2	PREDICTED: similar to cysteine and histidine rich 1 isoform 1 [Canis familiaris]	XP_539218	1.75175e-76	98	288.5	158	156
AI860447	finkel-biskis-reilly murine sarcoma virus (fbr- ) ubiquitously expressed (fox derived) ribosomal protein s30	305	gi	197097412	ref	NP_001125384.1	ubiquitin-like protein fubi and ribosomal protein S30 precursor [Pongo abelii] >gi	55727891	emb	CAH90698.1	hypothetical protein [Pongo abelii]	NP_001125384	2.64658e-32	100	141.739	89	89
AI863826	f104a_human ame: full=protein fam104a	324	gi	154350224	ref	NP_116226.2	hypothetical protein LOC84923 isoform 2 [Homo sapiens] >gi	308153443	sp	Q969W3.2	F104A_HUMAN RecName: Full=Protein FAM104A >gi	119609522	gb	EAW89116.1	family with sequence similarity 104, member A, isoform CRA_b [Homo sapiens] >gi	194385952	dbj	BAG65351.1	unnamed protein product [Homo sapiens]	NP_116226	2.72073e-32	95	130.183	95	91
AI831397	PREDICTED: hypothetical protein LOC100427368 [Macaca mulatta]	452	gi	297296352	ref	XP_002804802.1	PREDICTED: hypothetical protein LOC100427368 [Macaca mulatta] >gi	90082042	dbj	BAE90302.1	unnamed protein product [Macaca fascicularis]	XP_002804802	3.60309e-21	94	104.76	53	50
AI857672	PREDICTED: hypothetical protein LOC100424801 [Macaca mulatta]	481	gi	297286278	ref	XP_002802942.1	PREDICTED: hypothetical protein LOC100424801 [Macaca mulatta]	XP_002802942	8.7566e-20	96	100.138	52	50
AI831442	AF161390_1HSPC272 [Homo sapiens]	428	gi	6841194	gb	AAF28950.1	AF161390_1HSPC272 [Homo sapiens]	AAF28950	3.8689e-15	100	84.7297	57	57
AI831672	otthump00000017090 isoform 1	430	gi	114657890	ref	XP_001174960.1	PREDICTED: similar to OTTHUMP00000017090 isoform 1 [Pan troglodytes]	XP_001174960	2.0355e-25	93	75.0998	61	57
AI583201	60s ribosomal protein l23a-like	375	gi	301753056	ref	XP_002912365.1	PREDICTED: 60S ribosomal protein L23a-like [Ailuropoda melanoleuca]	XP_002912365	2.3304e-52	100	208.379	104	104
AI922153	dead (asp-glu-ala-asp) box polypeptide 54 isoform 3	437	gi	114647098	ref	XP_001152159.1	PREDICTED: DEAD (Asp-Glu-Ala-Asp) box polypeptide 54 isoform 3 [Pan troglodytes]	XP_001152159	1.70272e-39	100	165.622	131	131
AI817096	protein fam177a1-like isoform 2	464	gi	297694921	ref	XP_002824713.1	PREDICTED: protein FAM177A1-like isoform 2 [Pongo abelii]	XP_002824713	4.73662e-45	91	184.111	98	90
AI923183	ribosomal protein l23a-like	409	gi	119571516	gb	EAW51131.1	ribosomal protein L23a, isoform CRA_a [Homo sapiens] >gi	261858706	dbj	BAI45875.1	ribosomal protein L23a [synthetic construct]	EAW51131	2.25329e-54	100	121.709	61	61
AI935163	finkel-biskis-reilly murine sarcoma virus (fbr- ) ubiquitously expressed (fox derived) ribosomal protein s30	409	gi	197097412	ref	NP_001125384.1	ubiquitin-like protein fubi and ribosomal protein S30 precursor [Pongo abelii] >gi	55727891	emb	CAH90698.1	hypothetical protein [Pongo abelii]	NP_001125384	1.00147e-47	100	192.971	117	117
AI813375	schlafen-like protein 1	469	gi	158258024	dbj	BAF84985.1	unnamed protein product [Homo sapiens]	BAF84985	2.30566e-60	97	233.032	143	140
AI925371	ribosomal protein l23a-like	416	gi	301753056	ref	XP_002912365.1	PREDICTED: 60S ribosomal protein L23a-like [Ailuropoda melanoleuca]	XP_002912365	5.07716e-60	99	233.802	118	117
AI921778	ribosomal protein l23a-like	449	gi	301753056	ref	XP_002912365.1	PREDICTED: 60S ribosomal protein L23a-like [Ailuropoda melanoleuca]	XP_002912365	4.36256e-67	100	257.299	129	129
AI827407	importin subunit alpha-4	436	gi	296227675	ref	XP_002759473.1	PREDICTED: importin subunit alpha-4 [Callithrix jacchus]	XP_002759473	7.13722e-46	100	186.808	108	108
AI923674	proline rich isoform cra_b	499	gi	119624905	gb	EAX04500.1	proline rich 6, isoform CRA_b [Homo sapiens]	EAX04500	1.13913e-43	100	179.489	123	123
AI970564	ribosomal protein l23a-like	444	gi	119571516	gb	EAW51131.1	ribosomal protein L23a, isoform CRA_a [Homo sapiens] >gi	261858706	dbj	BAI45875.1	ribosomal protein L23a [synthetic construct]	EAW51131	2.14185e-61	99	236.884	120	119
AI827292	myosin phosphatase rho-interacting	490	gi	301789273	ref	XP_002930053.1	PREDICTED: myosin phosphatase Rho-interacting protein-like [Ailuropoda melanoleuca]	XP_002930053	4.2413e-46	100	187.578	85	85
AI582288	AF161390_1HSPC272 [Homo sapiens]	431	gi	6841194	gb	AAF28950.1	AF161390_1HSPC272 [Homo sapiens]	AAF28950	3.85252e-15	100	84.7297	57	57
AI923557	bone morphogenetic protein 6	457	gi	69361864	gb	AAH99625.1	BMP6 protein [Homo sapiens] >gi	85057009	gb	AAI11764.1	BMP6 protein [Homo sapiens] >gi	85726512	gb	AAI12353.1	BMP6 protein [Homo sapiens]	AAH99625	2.45629e-46	100	188.348	140	140
AI921797	60s ribosomal protein l23a-like	372	gi	301753056	ref	XP_002912365.1	PREDICTED: 60S ribosomal protein L23a-like [Ailuropoda melanoleuca]	XP_002912365	5.56883e-54	100	213.772	107	107
AI824099	ribosomal protein l23a-like	449	gi	301753056	ref	XP_002912365.1	PREDICTED: 60S ribosomal protein L23a-like [Ailuropoda melanoleuca]	XP_002912365	6.73047e-68	100	259.996	130	130
AI921948	60s ribosomal protein l23a-like	387	gi	301753056	ref	XP_002912365.1	PREDICTED: 60S ribosomal protein L23a-like [Ailuropoda melanoleuca]	XP_002912365	4.31494e-59	100	230.72	115	115
[truncated: 12 more columns]
