# Supplementary material for: Discovery of EST-SSRs in Lung Cancer: Tagged ESTs with SSRs Lead to Differential Amino Acid and Protein Expression Patterns in Cancerous Tissues
Source: PLoS One. 2011 Nov 4;6(11):e27118. doi: 10.1371/journal.pone.0027118 (PMC3208562; doi:10.1371/journal.pone.0027118)
Supplement: Supporting Information S5 — Blastx result of EST-SSRs in normal lung tissue. (XLS) [file pone.0027118.s005.xls]

## Sheet: 184
Sequence name	Sequence desc.	Sequence length	Hit desc.	Hit ACC	E-Value	Similarity	Score	Alignment length	Positives
AA486530	unnamed protein product [Homo sapiens]	399	gi	34527111	dbj	BAC85329.1	unnamed protein product [Homo sapiens]	BAC85329	1.20609e-24	73	116.316	79	58
AA486833	hCG1782322 [Homo sapiens]	349	gi	119613890	gb	EAW93484.1	hCG1782322 [Homo sapiens]	EAW93484	4.30299e-14	71	81.2629	66	47
T40477	unnamed protein product [Homo sapiens]	322	gi	18676870	dbj	BAB85044.1	unnamed protein product [Homo sapiens]	BAB85044	4.1566e-17	89	91.2781	48	43
T57713	hCG2039002 [Homo sapiens]	148	gi	119583156	gb	EAW62752.1	hCG2039002 [Homo sapiens]	EAW62752	2.91735e-10	77	68.5514	48	37
T64108	af136630_1heterochromatin-like protein 1	312	gi	149634031	ref	XP_001508853.1	PREDICTED: similar to GekBS145P [Ornithorhynchus anatinus]	XP_001508853	4.04297e-36	96	154.451	78	75
AA487078	PREDICTED: hypothetical protein LOC100426450 [Macaca mulatta]	439	gi	297290621	ref	XP_002803747.1	PREDICTED: hypothetical protein LOC100426450 [Macaca mulatta]	XP_002803747	9.03168e-25	90	116.701	66	60
T61953	hCG2040996 [Homo sapiens]	471	gi	119580910	gb	EAW60506.1	hCG2040996 [Homo sapiens]	EAW60506	2.96162e-07	70	58.5362	48	34
T94381	chromosome 11 open reading frame 40	315	gi	21389543	ref	NP_653264.1	putative uncharacterized protein C11orf40 [Homo sapiens] >gi	74716585	sp	Q8WZ69.1	CK040_HUMAN RecName: Full=Putative uncharacterized protein C11orf40; AltName: Full=Ro/SSA1-related protein >gi	16923934	gb	AAL31642.1	AF439154_1 NOV1 [Homo sapiens] >gi	119589244	gb	EAW68838.1	chromosome 11 open reading frame 40 [Homo sapiens] >gi	157170292	gb	AAI52950.1	Chromosome 11 open reading frame 40 [synthetic construct] >gi	261860858	dbj	BAI46951.1	chromosome 11 open reading frame 40 [synthetic construct]	NP_653264	4.64081e-08	72	61.2326	61	44
AA486126	PREDICTED: hypothetical protein LOC100426450 [Macaca mulatta]	395	gi	297290621	ref	XP_002803747.1	PREDICTED: hypothetical protein LOC100426450 [Macaca mulatta]	XP_002803747	1.44305e-09	94	66.2402	34	32
T60142	5 -nucleotidase domain containing isoform cra_d	418	gi	119618124	gb	EAW97718.1	5'-nucleotidase domain containing 3, isoform CRA_d [Homo sapiens]	EAW97718	3.38753e-22	60	65.4698	69	42
AA633897	gtp-binding protein parf isoform 3	467	gi	193785584	dbj	BAG54639.1	unnamed protein product [Homo sapiens]	BAG54639	7.77293e-48	100	193.356	110	110
T94634	cleavage stimulation factor subunit 2-like	264	gi	310128585	ref	XP_003120618.1	PREDICTED: cleavage stimulation factor subunit 2-like [Homo sapiens]	XP_003120618	3.15886e-33	80	144.821	81	65
T57683	unnamed protein product [Homo sapiens]	356	gi	10437569	dbj	BAB15071.1	unnamed protein product [Homo sapiens] >gi	119582875	gb	EAW62471.1	hCG1744006 [Homo sapiens]	BAB15071	4.57542e-21	75	68.5514	45	34
AA485630	unnamed protein product [Homo sapiens]	364	gi	34527111	dbj	BAC85329.1	unnamed protein product [Homo sapiens]	BAC85329	2.0895e-21	76	105.531	67	51
AA486070	gelsolin isoform 18	470	gi	297270252	ref	XP_001093447.2	PREDICTED: gelsolin isoform 18 [Macaca mulatta]	XP_001093447	3.25875e-38	100	161.384	75	75
T57851	sperm acrosomal protein	300	gi	3335130	gb	AAC39888.1	sperm acrosomal protein [Homo sapiens]	AAC39888	5.03286e-15	77	84.3445	57	44
AA630173	unnamed protein product [Homo sapiens]	364	gi	34527471	dbj	BAC85397.1	unnamed protein product [Homo sapiens]	BAC85397	1.39831e-25	81	119.398	74	60
AI821358	unnamed protein product [Homo sapiens]	458	gi	194379866	dbj	BAG58285.1	unnamed protein product [Homo sapiens]	BAG58285	1.00887e-07	75	60.077	41	31
AA669123	tak1-binding protein isoform cra_b	490	gi	119619464	gb	EAW99058.1	TAK1-binding protein 3, isoform CRA_b [Homo sapiens]	EAW99058	6.05886e-11	69	48.9062	36	25
T63909	60s ribosomal protein l23a-like	252	gi	301753056	ref	XP_002912365.1	PREDICTED: 60S ribosomal protein L23a-like [Ailuropoda melanoleuca]	XP_002912365	5.29235e-28	100	127.487	63	63
T60069	hCG2040594 [Homo sapiens]	388	gi	119619680	gb	EAW99274.1	hCG2040594 [Homo sapiens]	EAW99274	1.27305e-10	82	69.707	40	33
AA630495	60s ribosomal protein l23a-like	403	gi	296204840	ref	XP_002749504.1	PREDICTED: 60S ribosomal protein L23a-like [Callithrix jacchus]	XP_002749504	3.69939e-58	99	227.639	115	114
AA634104	hCG2040594 [Homo sapiens]	384	gi	119619680	gb	EAW99274.1	hCG2040594 [Homo sapiens]	EAW99274	1.2782e-10	82	69.707	40	33
AA482227	hCG2038442 [Homo sapiens]	265	gi	119585836	gb	EAW65432.1	hCG2038442 [Homo sapiens]	EAW65432	1.4183e-10	61	51.6026	44	27
T92344	fcho2 protein	361	gi	15680002	gb	AAH14311.1	FCHO2 protein [Homo sapiens]	AAH14311	3.84072e-07	69	58.151	36	25
AI734171	hCG2015412 [Homo sapiens]	406	gi	119618519	gb	EAW98113.1	hCG2015412 [Homo sapiens]	EAW98113	2.96006e-07	72	58.5362	44	32
AA630439	cleavage stimulation factor subunit 2-like	275	gi	310128585	ref	XP_003120618.1	PREDICTED: cleavage stimulation factor subunit 2-like [Homo sapiens]	XP_003120618	2.09647e-29	70	132.109	91	64
AA781490	gelsolin isoform 18	371	gi	297270252	ref	XP_001093447.2	PREDICTED: gelsolin isoform 18 [Macaca mulatta]	XP_001093447	1.1013e-17	100	93.2041	41	41
T57097	cerebellar degeneration-related protein 2-like	428	gi	297273574	ref	XP_001091847.2	PREDICTED: cerebellar degeneration-related protein 2-like [Macaca mulatta]	XP_001091847	1.0536e-12	100	76.6406	38	38
AA634885	hCG2014340 [Homo sapiens]	279	gi	119604242	gb	EAW83836.1	hCG2014340 [Homo sapiens]	EAW83836	1.21615e-21	83	84.3445	43	36
T59943	calcium-sensing receptor like 1	386	gi	119601568	gb	EAW81162.1	hCG1814203 [Homo sapiens]	EAW81162	4.38293e-19	64	97.8265	131	85
T94285	PREDICTED: hypothetical protein LOC100508145, partial [Homo sapiens]	184	gi	310117862	ref	XP_003120249.1	PREDICTED: hypothetical protein LOC100508145, partial [Homo sapiens]	XP_003120249	5.13299e-23	81	110.923	66	54
AA487142	hCG1814203 [Homo sapiens]	367	gi	119601568	gb	EAW81162.1	hCG1814203 [Homo sapiens]	EAW81162	1.63339e-28	78	98.9821	71	56
T63732	solute carrier family 48 (heme transporter) member 1	330	gi	119578354	gb	EAW57950.1	hypothetical protein FLJ20489, isoform CRA_a [Homo sapiens]	EAW57950	8.56971e-15	60	83.5741	84	51
T92237	uncharacterized protein cxorf62-like	254	gi	297276872	ref	XP_002801242.1	PREDICTED: putative uncharacterized protein CXorf62-like [Macaca mulatta]	XP_002801242	7.92674e-16	78	87.0409	71	56
AA488002	40s ribosomal protein s18-like	337	gi	281338468	gb	EFB14052.1	hypothetical protein PANDA_002275 [Ailuropoda melanoleuca]	EFB14052	6.46676e-39	100	163.696	77	77
AA488696	hCG2030582 [Homo sapiens]	443	gi	119568399	gb	EAW48014.1	hCG2030582 [Homo sapiens]	EAW48014	1.97903e-24	74	77.7962	54	40
AA487465	chromosome 11 open reading frame 40	281	gi	21389543	ref	NP_653264.1	putative uncharacterized protein C11orf40 [Homo sapiens] >gi	74716585	sp	Q8WZ69.1	CK040_HUMAN RecName: Full=Putative uncharacterized protein C11orf40; AltName: Full=Ro/SSA1-related protein >gi	16923934	gb	AAL31642.1	AF439154_1 NOV1 [Homo sapiens] >gi	119589244	gb	EAW68838.1	chromosome 11 open reading frame 40 [Homo sapiens] >gi	157170292	gb	AAI52950.1	Chromosome 11 open reading frame 40 [synthetic construct] >gi	261860858	dbj	BAI46951.1	chromosome 11 open reading frame 40 [synthetic construct]	NP_653264	1.71471e-07	76	59.3066	50	38
T61453	josephin mjd1	374	gi	2262197	gb	AAB63353.1	josephin MJD1 [Homo sapiens]	AAB63353	1.36264e-27	95	116.701	60	57
T61955	predicted protein [Populus trichocarpa]	396	gi	222838934	gb	EEE77285.1	predicted protein [Populus trichocarpa]	EEE77285	4.04081e-12	81	74.7146	43	35
T63962	vesicle-associated membrane protein 2 (synaptobrevin 2)	316	gi	312153324	gb	ADQ33174.1	vesicle-associated membrane protein 2 (synaptobrevin 2) [synthetic construct]	ADQ33174	3.00809e-07	84	58.5362	53	45
T92529	hCG2038983 [Homo sapiens]	244	gi	119575335	gb	EAW54940.1	hCG2038983 [Homo sapiens]	EAW54940	9.10961e-09	72	56.6102	40	29
AA487224	cleavage stimulation factor subunit 2-like	398	gi	310128585	ref	XP_003120618.1	PREDICTED: cleavage stimulation factor subunit 2-like [Homo sapiens]	XP_003120618	5.21662e-52	77	207.223	132	102
T39212	---NA---	175	gi	225047	prf		1207289Areverse transcriptase related protein	1207289A	2.37271e-08	88	58.151	36	32
T91534	hCG2040594 [Homo sapiens]	263	gi	119619680	gb	EAW99274.1	hCG2040594 [Homo sapiens]	EAW99274	2.06906e-08	77	62.3882	40	31
T60003	dna topoisomerase 2-beta-like	212	gi	90084421	dbj	BAE91052.1	unnamed protein product [Macaca fascicularis]	BAE91052	1.7168e-15	95	85.8853	41	39
AA488006	PREDICTED: hypothetical protein LOC100508365, partial [Homo sapiens]	284	gi	310117938	ref	XP_003120285.1	PREDICTED: hypothetical protein LOC100508365, partial [Homo sapiens]	XP_003120285	1.25808e-37	83	159.458	83	69
AA487949	protein fam63b-like	330	gi	297696750	ref	XP_002825545.1	PREDICTED: protein FAM63B-like [Pongo abelii]	XP_002825545	4.68059e-29	93	130.954	109	102
AA487911	unnamed protein product [Homo sapiens]	277	gi	34527389	dbj	BAC85379.1	unnamed protein product [Homo sapiens]	BAC85379	6.75137e-12	78	73.9442	42	33
AA663908	ok sw-	274	gi	21104464	dbj	BAB93502.1	OK/SW-CL.41 [Homo sapiens]	BAB93502	1.39783e-10	75	56.9954	45	34
T40493	chromosome 11 open reading frame 40	271	gi	21389543	ref	NP_653264.1	putative uncharacterized protein C11orf40 [Homo sapiens] >gi	74716585	sp	Q8WZ69.1	CK040_HUMAN RecName: Full=Putative uncharacterized protein C11orf40; AltName: Full=Ro/SSA1-related protein >gi	16923934	gb	AAL31642.1	AF439154_1 NOV1 [Homo sapiens] >gi	119589244	gb	EAW68838.1	chromosome 11 open reading frame 40 [Homo sapiens] >gi	157170292	gb	AAI52950.1	Chromosome 11 open reading frame 40 [synthetic construct] >gi	261860858	dbj	BAI46951.1	chromosome 11 open reading frame 40 [synthetic construct]	NP_653264	5.04266e-07	76	57.7658	50	38
T89638	unnamed protein product [Macaca fascicularis]	490	gi	67970573	dbj	BAE01629.1	unnamed protein product [Macaca fascicularis]	BAE01629	7.07255e-09	63	63.929	87	55
AA487664	chemokine (c-x-c motif) ligand 2	429	gi	60654341	gb	AAX29861.1	chemokine (C-X-C motif) ligand 2 [synthetic construct] >gi	60830888	gb	AAX36949.1	chemokine (C-X-C motif) ligand 2 [synthetic construct]	AAX29861	6.78458e-20	100	100.523	48	48
T93578	LRRGT00196 [Papio anubis]	274	gi	281183376	ref	NP_001162315.1	LRRGT00196 [Papio anubis] >gi	160904149	gb	ABX52135.1	LRRGT00196 (predicted) [Papio anubis]	NP_001162315	1.11323e-12	78	64.6994	47	37
AA630237	transcriptional activator protein pur-alpha-like isoform 2	389	gi	297295219	ref	XP_001085737.2	PREDICTED: transcriptional activator protein Pur-alpha-like isoform 2 [Macaca mulatta]	XP_001085737	6.06304e-37	98	157.147	91	90
