# Supplementary material for: Discovery of EST-SSRs in Lung Cancer: Tagged ESTs with SSRs Lead to Differential Amino Acid and Protein Expression Patterns in Cancerous Tissues
Source: PLoS One. 2011 Nov 4;6(11):e27118. doi: 10.1371/journal.pone.0027118 (PMC3208562; doi:10.1371/journal.pone.0027118)
Supplement: Supporting Information S6 — Comparative functional annotation of EST-SSRs between normal and cancerous lung tissues. Similar proteins are in green. (XLS) [file pone.0027118.s006.xls]

## Sheet: Sheet1
normal lung tissue	cancer lung tissue
unnamed protein product [Homo sapiens]	hCG2038376 [Homo sapiens]
hCG1782322 [Homo sapiens]	fusion (involved in t(12;16) in malignant liposarcoma), isoform CRA_c [Homo sapiens]
unnamed protein product [Homo sapiens]	predicted protein [Populus trichocarpa]
hCG2039002 [Homo sapiens]	PREDICTED: similar to Chromobox protein homolog 3 (Heterochromatin protein 1 homolog gamma) (HP1 gamma) (Modifier 2 protein) (HECH) [Equus caballus]
PREDICTED: similar to GekBS145P [Ornithorhynchus anatinus]	PREDICTED: 60S ribosomal protein L23a-like [Ailuropoda melanoleuca]
PREDICTED: hypothetical protein LOC100426450 [Macaca mulatta]	PREDICTED: heat shock protein HSP 90-alpha-like [Ailuropoda melanoleuca]
hCG2040996 [Homo sapiens]	PREDICTED: similar to heat shock protein 1, beta [Canis familiaris]
putative uncharacterized protein C11orf40 [Homo sapiens] >gi	rCG47344, isoform CRA_b [Rattus norvegicus]
PREDICTED: hypothetical protein LOC100426450 [Macaca mulatta]	hCG1993005 [Homo sapiens]
5'-nucleotidase domain containing 3, isoform CRA_d [Homo sapiens]	PREDICTED: serine protease 23-like [Sus scrofa]
unnamed protein product [Homo sapiens]	adenine nucleotide translocator [Chiloscyllium plagiosum]
PREDICTED: cleavage stimulation factor subunit 2-like [Homo sapiens]	hCG1820925 [Homo sapiens]
unnamed protein product [Homo sapiens] >gi	PREDICTED: hypothetical protein LOC100519241 [Sus scrofa]
unnamed protein product [Homo sapiens]	PREDICTED: hypothetical protein [Pan troglodytes]
PREDICTED: gelsolin isoform 18 [Macaca mulatta]	poliovirus receptor-related protein 2 isoform alpha precursor [Homo sapiens] >gi
sperm acrosomal protein [Homo sapiens]	hCG39762, isoform CRA_b [Homo sapiens]
unnamed protein product [Homo sapiens]	PREDICTED: hypothetical protein LOC100426450 [Macaca mulatta]
unnamed protein product [Homo sapiens]	vitamin K epoxide reductase complex, subunit 1-like 1 [Homo sapiens]
TAK1-binding protein 3, isoform CRA_b [Homo sapiens]	KIAA1949 protein [Homo sapiens]
PREDICTED: 60S ribosomal protein L23a-like [Ailuropoda melanoleuca]	nucleophosmin [Oryctolagus cuniculus] >gi
hCG2040594 [Homo sapiens]	PREDICTED: 60S ribosomal protein L23a-like [Ailuropoda melanoleuca]
PREDICTED: 60S ribosomal protein L23a-like [Callithrix jacchus]	cytochrome b5 reductase 3, isoform CRA_c [Homo sapiens]
hCG2040594 [Homo sapiens]	NADH dehydrogenase (ubiquinone) Fe-S protein 7, 20kDa (NADH-coenzyme Q reductase), isoform CRA_a [Homo sapiens]
hCG2038442 [Homo sapiens]	bromodomain-containing protein 7 isoform 1 [Homo sapiens] >gi
FCHO2 protein [Homo sapiens]	PREDICTED: 60S ribosomal protein L23a-like [Ailuropoda melanoleuca]
hCG2015412 [Homo sapiens]	hCG2033532 [Homo sapiens]
PREDICTED: cleavage stimulation factor subunit 2-like [Homo sapiens]	PREDICTED: 60S ribosomal protein L23a-like [Ailuropoda melanoleuca]
PREDICTED: gelsolin isoform 18 [Macaca mulatta]	formin-binding protein 4 [Homo sapiens] >gi
PREDICTED: cerebellar degeneration-related protein 2-like [Macaca mulatta]	hCG1811863 [Homo sapiens]
hCG2014340 [Homo sapiens]	hCG1779572 [Homo sapiens]
hCG1814203 [Homo sapiens]	rCG47344, isoform CRA_b [Rattus norvegicus]
PREDICTED: hypothetical protein LOC100508145, partial [Homo sapiens]	PREDICTED: nucleophosmin-like [Pongo abelii]
hCG1814203 [Homo sapiens]	nucleophosmin [Oryctolagus cuniculus] >gi
hypothetical protein FLJ20489, isoform CRA_a [Homo sapiens]	Diaphanous 1 variant [Homo sapiens]
PREDICTED: putative uncharacterized protein CXorf62-like [Macaca mulatta]	ATPase, H+ transporting, lysosomal accessory protein 1 [Homo sapiens]
hypothetical protein PANDA_002275 [Ailuropoda melanoleuca]	hCG2028158 [Homo sapiens]
hCG2030582 [Homo sapiens]	ribosomal protein L23a, isoform CRA_a [Homo sapiens] >gi
putative uncharacterized protein C11orf40 [Homo sapiens] >gi	PREDICTED: ADP/ATP translocase 3 [Macaca mulatta]
josephin MJD1 [Homo sapiens]	PREDICTED: 60S ribosomal protein L23a-like [Ailuropoda melanoleuca]
predicted protein [Populus trichocarpa]	vitamin K epoxide reductase complex subunit 1-like protein 1 [Homo sapiens] >gi
vesicle-associated membrane protein 2 (synaptobrevin 2) [synthetic construct]	protein MEMO1 [Bos taurus]
hCG2038983 [Homo sapiens]	PREDICTED: 60S ribosomal protein L23a-like [Ailuropoda melanoleuca]
PREDICTED: cleavage stimulation factor subunit 2-like [Homo sapiens]	SFT2 domain containing 1, isoform CRA_a [Homo sapiens]
1207289Areverse transcriptase related protein	PREDICTED: similar to PBX1a [Monodelphis domestica]
hCG2040594 [Homo sapiens]	rCG47344, isoform CRA_b [Rattus norvegicus]
unnamed protein product [Macaca fascicularis]	rCG47344, isoform CRA_b [Rattus norvegicus]
PREDICTED: hypothetical protein LOC100508365, partial [Homo sapiens]	signal recognition particle 14 kDa protein [Homo sapiens] >gi
PREDICTED: protein FAM63B-like [Pongo abelii]	hCG18987, isoform CRA_d [Homo sapiens]
unnamed protein product [Homo sapiens]	unnamed protein product [Homo sapiens]
OK/SW-CL.41 [Homo sapiens]	PREDICTED: similar to chromodomain helicase DNA binding protein 4 isoform 15 [Canis familiaris]
putative uncharacterized protein C11orf40 [Homo sapiens] >gi	AChain A, Crystal Structure Of Human Nampt Complexed With Adp Analogue >gi
unnamed protein product [Macaca fascicularis]	hCG39762, isoform CRA_b [Homo sapiens]
chemokine (C-X-C motif) ligand 2 [synthetic construct] >gi	unnamed protein product [Homo sapiens]
LRRGT00196 [Papio anubis] >gi	PREDICTED: gelsolin isoform 19 [Macaca mulatta]
PREDICTED: transcriptional activator protein Pur-alpha-like isoform 2 [Macaca mulatta]	WW domain-containing transcription regulator protein 1 [Homo sapiens] >gi
	hCG2040615 [Homo sapiens]
	PREDICTED: similar to Chain A, X-Ray Crystal Structure Of The Human Anti-Apoptotic Protein Survivin isoform 3 [Pan troglodytes]
	heat shock protein HSP 90-alpha isoform 1 [Homo sapiens]
	14-3-3 protein beta/alpha [Homo sapiens] >gi
	PREDICTED: 60S ribosomal protein L23a-like [Ailuropoda melanoleuca]
	RAB7, member RAS oncogene family, isoform CRA_b [Homo sapiens] >gi
	dynein, light chain, LC8-type 2, isoform CRA_a [Homo sapiens]
	PREDICTED: sequestosome-1-like [Ailuropoda melanoleuca]
	AF201422_1splicing coactivator subunit SRm300 [Homo sapiens]
	ATPase, H+ transporting, lysosomal accessory protein 1 [Homo sapiens]
	Homo sapiens nucleophosmin (nucleolar phosphoprotein B23, numatrin) [synthetic construct] >gi
	protective protein for beta-galactosidase (galactosialidosis), isoform CRA_a [Homo sapiens]
	hypothetical protein LOC26579 [Homo sapiens] >gi
	unnamed protein product [Homo sapiens]
	ubiquitin-like protein fubi and ribosomal protein S30 precursor [Pongo abelii] >gi
	NAD kinase isoform 3 [Homo sapiens]
	PREDICTED: 60S ribosomal protein L23a-like [Ailuropoda melanoleuca]
	PREDICTED: killin protein-like [Bos taurus] >gi
	unnamed protein product [Homo sapiens]
	PREDICTED: similar to cysteine and histidine rich 1 isoform 1 [Canis familiaris]
	PREDICTED: similar to cysteine and histidine rich 1 isoform 1 [Canis familiaris]
	Ribosomal protein L29 [Homo sapiens]
	hypothetical protein LOC84923 isoform 1 [Homo sapiens] >gi
	PREDICTED: bone morphogenetic protein 2-like [Ailuropoda melanoleuca] >gi
	rCG47344, isoform CRA_b [Rattus norvegicus]
	hypothetical protein LOC84923 isoform 2 [Homo sapiens] >gi
	PREDICTED: 60S ribosomal protein L23a-like [Ailuropoda melanoleuca]
	NAD kinase isoform 3 [Homo sapiens]
	PREDICTED: 60S ribosomal protein L23a-like [Ailuropoda melanoleuca]
	rCG38770 [Rattus norvegicus]
	CCAAT/enhancer-binding protein alpha [Homo sapiens] >gi
	hCG2032483 [Homo sapiens]
	PREDICTED: ribosomal protein L23a-like [Bos taurus]
	PREDICTED: myosin phosphatase Rho-interacting protein-like [Ailuropoda melanoleuca]
	PREDICTED: 60S ribosomal protein L23a-like [Ailuropoda melanoleuca]
	unnamed protein product [Homo sapiens]
	PREDICTED: 60S ribosomal protein L23a-like [Mus musculus] >gi
	CDK2-associated protein 1, isoform CRA_a [Homo sapiens]
	PREDICTED: similar to cysteine and histidine rich 1 isoform 1 [Canis familiaris]
	ubiquitin-like protein fubi and ribosomal protein S30 precursor [Pongo abelii] >gi
	hypothetical protein LOC84923 isoform 2 [Homo sapiens] >gi
	PREDICTED: hypothetical protein LOC100427368 [Macaca mulatta] >gi
	PREDICTED: hypothetical protein LOC100424801 [Macaca mulatta]
	AF161390_1HSPC272 [Homo sapiens]
	PREDICTED: similar to OTTHUMP00000017090 isoform 1 [Pan troglodytes]
	PREDICTED: 60S ribosomal protein L23a-like [Ailuropoda melanoleuca]
	PREDICTED: DEAD (Asp-Glu-Ala-Asp) box polypeptide 54 isoform 3 [Pan troglodytes]
	PREDICTED: protein FAM177A1-like isoform 2 [Pongo abelii]
	ribosomal protein L23a, isoform CRA_a [Homo sapiens] >gi
	ubiquitin-like protein fubi and ribosomal protein S30 precursor [Pongo abelii] >gi
	unnamed protein product [Homo sapiens]
	PREDICTED: 60S ribosomal protein L23a-like [Ailuropoda melanoleuca]
	PREDICTED: 60S ribosomal protein L23a-like [Ailuropoda melanoleuca]
	PREDICTED: importin subunit alpha-4 [Callithrix jacchus]
	proline rich 6, isoform CRA_b [Homo sapiens]
	ribosomal protein L23a, isoform CRA_a [Homo sapiens] >gi
	PREDICTED: myosin phosphatase Rho-interacting protein-like [Ailuropoda melanoleuca]
	AF161390_1HSPC272 [Homo sapiens]
	BMP6 protein [Homo sapiens] >gi
	PREDICTED: 60S ribosomal protein L23a-like [Ailuropoda melanoleuca]
	PREDICTED: 60S ribosomal protein L23a-like [Ailuropoda melanoleuca]
	PREDICTED: 60S ribosomal protein L23a-like [Ailuropoda melanoleuca]
