# Supplementary material for: Discovery of EST-SSRs in Lung Cancer: Tagged ESTs with SSRs Lead to Differential Amino Acid and Protein Expression Patterns in Cancerous Tissues
Source: PLoS One. 2011 Nov 4;6(11):e27118. doi: 10.1371/journal.pone.0027118 (PMC3208562; doi:10.1371/journal.pone.0027118)
Supplement: Supporting Information S7 — Comparative functional annotation of trinucletotide EST-SSRs between normal and cancerous lung tissues. Trinucleotide EST-SSRs are more abundant in the cancerous library than the normal library. Chromodomain helicase DNA binding proteins solely produce from trinucletotide EST-SSRs in cancerous tissue. (XLS) [file pone.0027118.s007.xls]

## Sheet: Proteins of Tri-EST SSR(cancer)
EST-SSR name	Loci	Sequence desc. (BLASTX)
AI582378	TCT	finkel-biskis-reilly murine sarcoma virus (fbr- ) ubiquitously expressed (fox derived) ribosomal protein s30
AI816996	GAG	nad kinase isoform 3
AI813641	CGG	PREDICTED: killin protein-like [Bos taurus]
AI924338	TTC
AI935167	GGC	cysteine and histidine rich 1 isoform 1
AI831015	CAA
AI814305	GGC	cysteine and histidine rich 1 isoform 1
AI924613	CAA
AI814418	AGC	family with sequence similarity member isoform cra_a
AI572645	TCT	finkel-biskis-reilly murine sarcoma virus (fbr- ) ubiquitously expressed (fox derived) ribosomal protein s30
AI860234	AGC	f104a_human ame: full=protein fam104a
AI816725	CTG
AI829084	GAG	nad kinase isoform 3
AI860228	CAG
AI824106	TGC
AI814388	GCC	ccaat enhancer binding protein (c ebp) alpha
AI830784	TGG	cell adhesion molecule 1-like
AI830068	CGC	myosin phosphatase rho-interacting
AI860233	TGC
AI863923	TTA
AI819689	GCC	homo sapiens tnfrsf1a-associated via death domain
AI924188	CGC	cdk2-associated protein isoform cra_a
AI857608	GGC	cysteine and histidine rich 1 isoform 1
AI860447	TCT	finkel-biskis-reilly murine sarcoma virus (fbr- ) ubiquitously expressed (fox derived) ribosomal protein s30
AI863826	AGC	f104a_human ame: full=protein fam104a
AI922153	CCT	dead (asp-glu-ala-asp) box polypeptide 54 isoform 3
AI817096	GAA	protein fam177a1-like isoform 2
AI935163	TCT	finkel-biskis-reilly murine sarcoma virus (fbr- ) ubiquitously expressed (fox derived) ribosomal protein s30
AI813375	AGG	schlafen-like protein 1
AI819849	TTA
AI830922	ATA
AI923674	CCG	proline rich isoform cra_b
AI814622	CCT
AI827292	CGC	myosin phosphatase rho-interacting
AI923557	AGC	bone morphogenetic protein 6
AI819853	CAA
BE877044	AAG	heat shock protein hsp 90-alpha-like
BE876023	AAG	heat shock protein beta
BE620808	AAT	vitamin k epoxide reductase subunit 1-like 1
BE874491	AGA	fau
BE880242	AGA	fau
BE878539	AGA	fau
BE880329	AGA	fau
BE880412	AGA	heat shock protein hsp 90-alpha isoform 1
BE876314	AGC	signal recognition particle 14kda (homologous alu rna binding protein)
BE876832	ATC
BE875496	ATG	unnamed protein product [Homo sapiens]
BE879803	CAG	ww domain-containing transcription regulator protein 1
BE878967	CCT	formin-binding protein 4
BE874799	CCT	myeloma overexpressed gene (in a subset of t(11 14) positive multiple myelomas) isoform cra_a
BE881163	CCT	PREDICTED: hypothetical protein [Pan troglodytes]
BE879384	CGC	nadh dehydrogenase fe-s protein 20kda (nadh-coenzyme q reductase) isoform cra_a
BE878795	CGC	14-3-3 protein beta alpha
BE881631	CGG	cytochrome b5 reductase isoform cra_c
BE878682	CTC	diaphanous 1 variant
BE877949	CTG	unnamed protein product [Homo sapiens]
BE879583	CTG	unnamed protein product [Homo sapiens]
BE880910	CTG	protective protein for beta-galactosidase isoform cra_a
BE879109	GAG	poliovirus receptor-related 2 (herpesvirus entry mediator b)
BE875560	GAT	nucleophosmin 1
BE875343	GAT	PREDICTED: nucleophosmin-like [Pongo abelii]
BE881184	GAT	nucleophosmin 1
BE877590	GAT	nucleophosmin 1 isoform 1
BE620072	GCA	kiaa1949 protein
BE880093	GCC	protein memo1
BE878904	GGC	fusion (involved in t(12 16) in malignant liposarcoma) isoform cra_c
BE620274	GGC	vitamin k epoxide reductase subunit 1-like 1
BE874409	GGC	h+ lysosomal accessory protein 1
BE875978	GGC	h+ lysosomal accessory protein 1
BE877215	TCC	af201422_1splicing coactivator subunit srm300
BE878008	AAG	chromodomain helicase dna binding protein 4 isoform 15
BE878008	AGG	chromodomain helicase dna binding protein 4 isoform 15

## Sheet: Proteins of Tri-EST SSR(Normal)
EST-SSR name	Loci	Sequence desc. (BLASTX)
T87646	GGA
T92849	CAC
T92939	TGT
T93056	AAC
AA633897	TTC	gtp-binding protein parf isoform 3
AA487999	TAA
T92334	ACC
T70173	AGG
T62007	GAT
T61453	GCT	josephin mjd1
T69943	TTG
T60003	TGA	dna topoisomerase 2-beta-like
AA487949	AGC	protein fam63b-like
AA487911	CCT	unnamed protein product [Homo sapiens]
T69848	GAA
T89638	TTG	unnamed protein product [Macaca fascicularis]
T91490	ACC
AA664228	CAC
T90581	CAG
AA664125	CTG
AA630453	TTA
T90581	CAG
AA664125	TGC
